# Supplementary material for: Histologic and Genotypic Characterization of Lung Cancer in the Inuit Population of the Eastern Canadian Arctic
Source: Curr Oncol. 2022 Apr 29;29(5):3171–86. doi: 10.3390/curroncol29050258 (PMC9139845; doi:10.3390/curroncol29050258)
Supplement: Supplementary file 1 [file curroncol-29-00258-s001.zip]

Archive with 1 entries (1 files):
- curroncol-1685434-supplementary.pdf
